# Supplementary material for: The Current Epidemiology of Urinary Incontinence and Urinary Tract Infections After Spinal Cord Injury—A Model Systems Spinal Cord Injury Examination (2016–2021)
Source: J Clin Med. 2025 Feb 21;14(5):1434. doi: 10.3390/jcm14051434 (PMC11899757; doi:10.3390/jcm14051434)
Supplement: Supplementary file 1 [file jcm-14-01434-s001.zip]

Archive with 1 entries (1 files):
- jcm-3417313-supplementary.pdf
